# Supplementary material for: A Guanine-Enhanced Graphene–DNA Paper-Based Sensing Platform Enabling Sensitive Hg2+ Detection
Source: Biosensors (Basel). 2026 Apr 10;16(4):213. doi: 10.3390/bios16040213 (PMC13113891; doi:10.3390/bios16040213)
Supplement: Supplementary file 1 [file biosensors-16-00213-s001.zip]

Archive with 1 entries (1 files):
- biosensors-4232588-supplementary.pdf
